# Supplementary material for: NCF2 facilitates M2 macrophage polarization in glioblastoma through activation of the notch1–osteopontin axis
Source: Front Immunol. 2026 Feb 12;17:1743950. doi: 10.3389/fimmu.2026.1743950 (PMC12936047; doi:10.3389/fimmu.2026.1743950)
Supplement: Supplementary file 4 [file Table1.xlsx]

## Sheet: Sheet1
Gene	RefSeq (target mRNA)	Forward primer	Reverse primer	F length	F GC%	F Tm	R length	R GC%	R Tm	Suggested anneal
NCF2	NM_000433	ACTACTGCCTGACTCTGTGGTG	CCTCCACTTGGCTGCCTTTCTT	22	54.5	68	22	54.5	68	60
ACTB (β-actin)	NM_001101	CACCATTGGCAATGAGCGGTTC	AGGTCTTTGCGGATGTCCACGT	22	54.5	68	22	54.5	68	60
CCL18	NM_002988	GTTGACTATTCTGAAACCAGCCC	GTCGCTGATGTATTTCTGGACCC	23	47.8	68	23	52.2	70	60
TNF (TNF-α)	NM_000594	CTCTTCTGCCTGCTGCACTTTG	ATGGGCTACAGGCTTGTCACTC	22	54.5	68	22	54.5	68	60
SPP1 (OPN)	NM_000582	CGAGGTGATAGTGTGGTTTATGG	GCACCATTCAACTCCTCGCTTTC	23	47.8	68	23	52.2	70	60
NOTCH1	NM_017617	GGTGAACTGCTCTGAGGAGATC	GGATTGCAGTCGTCCACGTTGA	22	54.5	68	22	54.5	68	60
